# Supplementary material for: Prognostic heterogeneity of Ki67 in non‐small cell lung cancer: A comprehensive reappraisal on immunohistochemistry and transcriptional data
Source: J Cell Mol Med. 2024 Jul 17;28(14):e18521. doi: 10.1111/jcmm.18521 (PMC11255407; doi:10.1111/jcmm.18521)
Supplement: Supplementary file 2 — Appendix S2. [file JCMM-28-e18521-s002.xlsx]

## Sheet: Sheet1
First Author	Year	Country	Sample Size,	Gender	Mean Age	TNM Stage	Ki67 Cut-off	Follow-up	Survival Analysis	HR (95%CI)	Extract Method	NOS Score
			Ki67 High/Low	(Male/Female)				(Median, Months)
LUAD
Demarchi	2000	Brazil	64, 32/32	43/21	59.8	I-III	22.2	51.9	OS	1.86 (1.16-3.12)	Univariate	7
Hayashi	2001	Japan	98, 36/62	56/42	62.7	I-III	12.6	60	OS (5-year)	2.0 (1.0-3.8)	Multivariate	9
Mojtahedzadeh	2002	Japan	141, 81/60	77/64	66.4	I-III	10	28	OS	3.8858 (1.0784-14.0008)	Multivariate	8
Haga	2003	Japan	187, 112/75	120/67	NA	I	10	NA	OS (5-year)	3.636 (1.267-10.439)	Multivariate	9
Pelosi	2003	Italy	96, NA	NA	NA	I	NA	80	OS (5-year)	1.01 (0.99-1.03)	Multivariate	9
Hashimoto	2004	Japan	145, 76/69	72/73	63.3	I-III	20	NA	OS	1.93 (1.10-3.39)	Univariate	8
Dong	2005	Japan	131, 48/83	61/70	62.9	I-IV	18	NA	OS (5-year)	2.04 (1.07-3.89)	Multivariate	9
Fujioka	2009	Japan	73, 29/44	27/46	66.1	I-III	25	60	OS	2.86 (0.56-14.58)	Multivariate	8
Inoue	2008	Japan	97, 30/67	53/44	63.1	I-III	5	55	DFS (5-year)	3.99 (0.71-22.44)	Multivariate	9
Ikeda	2009	Japan	200, 101/99	113/87	63	I-III	5	63	OS/DFS (5-year)	OS: 1.46 (0.78-2.74)	Univariate	7
										DFS: 1.44 (0.77-2.69)
Anami	2009	Japan	139, NA	68/71	61	I-IV	10	83.5	OS (5-year)	1.32 (0.56-3.12)	Multivariate	8
Kaira	2009	Japan	139, 50/89	61/78	67	I	20	53	OS (5-year)	1.72 (0.66-4.48)	Multivariate	9
Oka	2011	Japan	183, 41/182	102/81	NA	I-III	20	53.7	DFS (5-year)	3.56 (1.91-6.62)	Multivariate	9
Woo	2011	Japan	177, 71/106	89/88	68	I	10	35.9	DFS (5-year)	5.90 (1.47-23.65)	Multivariate	8
Wu	2012	China	309, 163/146	194/115	60	I-IV	50	NA	OS	3.53 (1.42-8.75)	Multivariate	9
Hokka	2013	Japan	125, NA	71/54	67.4	I-IV	NA	NA	OS	0.97 (0.92-1.02)	Multivariate	9
Maki	2013	Japan	105, 33/72	49/56	65	I	15	59.7	DFS (5-year)	6.49 (0.94-44.88)	Multivariate	9
Shimizu	2014	Japan	52, 26/26	24/28	66.7	I-III	10	NA	DFS	1.77 (0.54-5.77)	Multivariate	8
Jethon	2014	Poland	94, NA	70/24	62.4	I-IV	25	27.49	OS	1.28 (0.75-2.18)	Univariate	7
Warth1	2014	Germany	482, NA	NA	NA	I-IV	25	OS: 43.5	OS/DFS	OS: 1.56 (1.15-2.11)	Multivariate	8
								DFS: 37.8		DFS: 1.11 (0.85-1.45)
Warth2	2014	Germany	184, NA	96/88	63.1	I-IV	25	43.5	DFS	1.63 (0.99-2.68)	Multivariate	8
Cui	2015	China	140, 62/78	69/71	NA	I-III	50	1-66	OS	5.72 (3.39-9.65)	Multivariate	8
Gobbo	2015	Italy	383, NA	NA	NA	I-III	20	NA	OS	1.01 (1.00-1.02)	Univariate	7
Kim	2015	Korea	124, 61/63	72/64	62.2	I-IV	10	25.5	OS (3-year)	4.26 (0.98-18.49)	Univariate	7
Shimoji	2016	Japan	165, 60/105	77/88	65	I-IV	15	NA	OS	1.34 (0.67-2.69)	Multivariate	8
Yazawa	2016	Japan	222, 88/134	104/118	NA	I	14	47.9	OS/DFS	OS: 3.10 (1.56-6.15)	Univariate	7
										DFS: 2.64 (1.48-1.71)
Glaztel	2018	Poland	158, NA	92/66	65.72	I-IV	25	NA	OS (5-year)	1.54 (0.96-2.49)	Univariate	7
Konrad	2019	Poland	344, NA	NA	NA	I-IV	25	NA	OS	1.01 (0.78-1.31)	Univariate	9
LUSC
Hommura	2000	Japan	91, 71/20	NA	NA	I-II	30	84	OS (5-year)	1.52 (0.54-4.26)	Multivariate	9
Gasinska	2005	Poland	80, 32/48	NA	58	I-III	39	NA	OS (10-year)	0.429 (0.215-0.854)	Multivariate	9
Jethon	2014	Poland	89, NA	149/49	63.5	I-IV	25	27.49	OS	0.8592 (0.4349-1.697)	Univariate	7
Warth2	2014	Germany	437, NA	NA	NA	I-IV	50	49.3	OS	0.65 (0.48-0.89)	Multivariate	8
Warth3	2014	Germany	233, NA	187/46	65.6	I-IV	50	49.3	OS	0.63 (0.46-0.87)	Multivariate	8
Glaztel	2018	Poland	80, 32/48	NA	58	I-III	39	NA	OS (10-year)	0.429 (0.215-0.854)	Multivariate	9
Konrad	2019	Poland	381, NA	NA	NA	I-IV	25	NA	OS	0.91 (0.68-1.19)	Univariate	9
